# Supplementary material for: Novel Selective PPARα Modulator Pemafibrate for Dyslipidemia, Nonalcoholic Fatty Liver Disease (NAFLD), and Atherosclerosis
Source: Metabolites. 2023 May 2;13(5):626. doi: 10.3390/metabo13050626 (PMC10221566; doi:10.3390/metabo13050626)
Supplement: Supplementary file 1 [file metabolites-13-00626-s001.zip]

Archive with 1 entries (1 files):
- metabolites-2233327-supplementary.pdf
